# Supplementary material for: Structural and Mechanistic Insights into Dual Cholinesterase Inhibition by Marine Phytohormones
Source: Mar Drugs. 2026 Jan 9;24(1):35. doi: 10.3390/md24010035 (PMC12842749; doi:10.3390/md24010035)
Supplement: Supplementary file 1 [file marinedrugs-24-00035-s001.zip]

Archive with 2 entries (2 files):
- marinedrugs-4014052-Figure S1.pdf
- marinedrugs-4014052-Table S1.pdf
